# Supplementary material for: Orbital Exenteration for Craniofacial Lesions: A Systematic Review and Meta-Analysis of Patient Characteristics and Survival Outcomes
Source: Cancers (Basel). 2023 Aug 27;15(17):4285. doi: 10.3390/cancers15174285 (PMC10487227; doi:10.3390/cancers15174285)
Supplement: Supplementary file 1 [file cancers-15-04285-s001.zip]

Archive with 1 entries (1 files):
- cancers-2469356-supplementary.pdf
